# Supplementary material for: Superlattices of Gadolinium and Bismuth Based Thallium Dichalcogenides as Potential Magnetic Topological Insulators
Source: Nanomaterials (Basel). 2022 Dec 22;13(1):38. doi: 10.3390/nano13010038 (PMC9824305; doi:10.3390/nano13010038)
Supplement: Supplementary file 1 [file nanomaterials-13-00038-s001.zip]

Archive with 1 entries (1 files):
- nanomaterials-2079813-supplementary.pdf
